# Supplementary material for: Next Generation Sequencing Analysis in Patients Affected by Parkinson’s Disease and Correlation Between Genotype and Phenotype in Selected Clinical Cases
Source: Int J Mol Sci. 2025 Mar 7;26(6):2397. doi: 10.3390/ijms26062397 (PMC11942189; doi:10.3390/ijms26062397)
Supplement: Supplementary file 1 [file ijms-26-02397-s001.zip]

Archive with 1 entries (1 files):
- ijms-3479531-supplementary.pdf
